# Supplementary material for: Modulation of SOD3 Levels Is Detrimental to Retinal Homeostasis
Source: Antioxidants (Basel). 2021 Oct 12;10(10):1595. doi: 10.3390/antiox10101595 (PMC8533566; doi:10.3390/antiox10101595)
Supplement: Supplementary file 1 [file antioxidants-10-01595-s001.zip]

Archive with 2 entries (2 files):
- Figures S1 and S2.pdf
- Table S1.pdf
